# Supplementary material for: Bacterial Communities in the Rhizosphere and Phyllosphere of Halophytes and Drought-Tolerant Plants in Mediterranean Ecosystems
Source: Microorganisms. 2020 Oct 31;8(11):1708. doi: 10.3390/microorganisms8111708 (PMC7692439; doi:10.3390/microorganisms8111708)
Supplement: Supplementary file 1 [file microorganisms-08-01708-s001.zip]

Archive with 3 entries (3 files):
- Supplementary material/Figure S1.jpg
- Supplementary material/Figure S2.jpg
- Supplementary material/Table S1.docx
